# Supplementary material for: Thermal Impact and the Relevance of Body Size and Activity on the Oxygen Consumption of a Terrestrial Snail, Theba pisana (Helicidae) at High Ambient Temperatures
Source: Animals (Basel). 2024 Jan 14;14(2):261. doi: 10.3390/ani14020261 (PMC10812721; doi:10.3390/ani14020261)
Supplement: Supplementary file 1 [file animals-14-00261-s001.zip]

Archive with 1 entries (1 files):
- animals-2781921-supplementary.pdf
